# Supplementary material for: Electrostatic Anchoring in RNA-Ligand Design—Dissecting the Effects of Positive Charges on Affinity, Selectivity, Binding Kinetics, and Thermodynamics
Source: J Med Chem. 2025 Apr 7;68(8):8659–78. doi: 10.1021/acs.jmedchem.5c00339 (PMC12035807; doi:10.1021/acs.jmedchem.5c00339)
Supplement: Supplementary file 2 — jm5c00339_si_002.csv [file jm5c00339_si_002.csv]

compound	smiles	SPR loose binder on-target	KD [M] (SPR) on-target	kon [1/Ms] (SPR) on-target	koff [1/s] (SPR) on-target	KD,SS [M] (SPR) on-target	KD [M] (MST) on-target	KD [M] (ITC) on-target	deltaG [kJ/mol] (ITC) on-target	deltaH [kJ/mol] (ITC) on-target	-TdeltaS [kJ/mol] (ITC) on-target	kon [1/Ms] (kinITC) on-target	koff [1/s] (kinITC) on-target	Selective (MST)	Selective (SPR)	SPR loose binder off-target
SAM	NC1=NC=NC2=C1N=CN2[C@H]3[C@H](O)[C@H](O)[C@@H](C[S+](C)CC[C@H]([NH3+])C([O-])=O)O3	no	(3.72 ± 0.41)10E-6	(2.98 ± 0.69)10E3	(9.80 ± 3.06)10E-3	(4.53 ± 0.64)10E-6	(0.718 ± 0.399)10E-6	(0.671 ± 0.059)10E-6	-35.3 ± 0.2	-60.7 ± 7.9	25.5 ± 8.1	(2.13 ± 0.55)10E4	(1.42 ± 0.33)10E-2	yes	yes	no
SAH	NC1=NC=NC2=C1N=CN2[C@H]3[C@H](O)[C@H](O)[C@@H](CSCC[C@H]([NH3+])C([O-])=O)O3	no	(150 ± 39)10E-6	(3.88 ± 1.18)10E2	(5.40 ± 0.67)10E-2	(121 ± 32)10E-6	(34.4 ± 12.0)10E-6	(14.0 ± 4.2)10E-6	-27.8 ± 0.7	-34.6 ± 2.0	6.8 ± 2.7	(3.57 ± 1.57)10E3	(4.58 ± 1.09)10E-2	yes	yes	no
1	NC1=NC=NC2=C1N=CN2[C@H]3[C@H](O)[C@H](O)[C@@H](C[NH2+]CC[C@H]([NH3+])C([O-])=O)O3	no	(12.3 ± 1.3)10E-6	(2.94 ± 0.15)10E3	(3.61 ± 0.19)10E-2	(20.7 ± 3.3)10E-6	(33.3 ± 10.3)10E-6	(3.31 ± 0.21)10E-6	-31.3 ± 0.2	-95.3 ± 1.0	64.0 ± 1.0	(1.54 ± 0.73)10E4	(4.66 ± 1.80)10E-2	yes	yes	no
2	NC1=NC=NC2=C1N=CN2[C@H]3[C@H](O)[C@H](O)[C@@H](C[NH2+]CCC[NH3+])O3	no	(4.17 ± 1.56)10E-6	(1.28 ± 0.34)10E4	(4.81 ± 0.27)10E-2	(15.9 ± 13.8)10E-6	(9.75 ± 4.51)10E-6	(1.73 ± 0.51)10E-6	-33.0 ± 0.8	-87.5 ± 1.8	54.5 ± 1.2	(1.36 ± 0.10)10E4	(2.38 ± 0.84)10E-2	yes	yes	yes
preQ0	O=C1C2C(NC=C2C#N)N=C(N)N1	no	(74.0 ± 29.4)10E-9	(5.72 ± 4.49)10E3	(3.07 ± 0.48)10E-4	(687 ± 197)10E-9	(70.4 ± 6.8)10E-9	(85.4 ± 3.3)10E-9	-40.4 ± 0.1	-129 ± 16	88.5 ± 15.9	(3.28 ± 0.59)10E4	(2.81 ± 0.58)10E-3	yes	yes	no
preQ1	O=C1C2C(NC=C2C[NH3+])N=C(N)N1	no	(24.1 ± 9.9)10E-9	(1.10 ± 0.11)10E4	(2.60 ± 0.96)10E-4	(503 ± 184)10E-9	(12.0 ± 0.8)10E-9	(23.1 ± 7.4)10E-9	-43.7±0.9	-150 ± 7	106 ± 7	(7.34 ± 2.88)10E4	(1.62 ± 0.69)10E-3	yes	yes	partially
3	[NH3+]CCOC1=CC2=C(C=C1)OC3=C2C=CC=C3	yes	n.b.	n.b.	n.b.	n.b.	n.b.	n.b.	n.b.	n.b.	n.b.	n.b.	n.b.	n.a.	n.a.	yes
4	[NH3+]CCOC1=CC2=C(C=C1)NC3=C2C=CC=C3	yes	n.b.	n.b.	n.b.	n.b.	n.b.	n.b.	n.b.	n.b.	n.b.	n.b.	n.b.	n.a.	n.a.	yes
5	[NH3+]CCC[NH2+]CCOC1=CC2=C(C=C1)OC3=C2C=CC=C3	yes	n.b.	n.b.	n.b.	n.b.	n.b.	n.b.	n.b.	n.b.	n.b.	n.b.	n.b.	n.a.	n.a.	yes
6	[NH3+]CCC[NH2+]CCOC1=CC2=C(C=C1)NC3=C2C=CC=C3	yes	n.b.	n.b.	n.b.	n.b.	n.b.	n.b.	n.b.	n.b.	n.b.	n.b.	n.b.	n.a.	n.a.	yes
7	[NH3+]CCCC[NH2+]CCC[NH2+]CCOC1=CC2=C(C=C1)OC3=C2C=CC=C3	yes	n.b.	n.b.	n.b.	n.b.	n.b.	n.b.	n.b.	n.b.	n.b.	n.b.	n.b.	n.a.	n.a.	yes
8	[NH3+]CCCC[NH2+]CCC[NH2+]CCOC1=CC2=C(C=C1)NC3=C2C=CC=C3	yes	n.b.	n.b.	n.b.	n.b.	n.b.	n.b.	n.b.	n.b.	n.b.	n.b.	n.b.	n.a.	n.a.	yes
